# Supplementary material for: Case report: Prenatal diagnosis of fetal intracranial hemorrhage due to compound mutations in the JAM3 gene
Source: Front Genet. 2022 Oct 19;13:1036231. doi: 10.3389/fgene.2022.1036231 (PMC9629614; doi:10.3389/fgene.2022.1036231)
Supplement: Supplementary file 1 [file DataSheet1.ZIP]

Archive with 4 entries (4 files):
- Supplementary Materials/Figure1 CMA in II2.png
- Supplementary Materials/Figure2 karyotyping in II 2.tif
- Supplementary Materials/Figure3 CMA in II4.png
- Supplementary Materials/Figure4 karyotyping in II 4.tif
